# Supplementary material for: An Efficient Agrobacterium rhizogenes-Mediated Hairy Root Transformation Method in a Soybean Root Biology Study
Source: Int J Mol Sci. 2022 Oct 14;23(20):12261. doi: 10.3390/ijms232012261 (PMC9603872; doi:10.3390/ijms232012261)
Supplement: Supplementary file 1 [file ijms-23-12261-s001.zip]

Archive with 3 entries (3 files):
- Supplemental data-IJMS.rar
- Supplemental Figures-IJMS.pdf
- Supplemental Table S1 The list of primers-IJMS.pdf
